# Supplementary material for: The Impact of the Inoculation of Different Pied de Cuve on the Chemical and Organoleptic Profiles of Wines
Source: Microorganisms. 2024 Aug 13;12(8):1655. doi: 10.3390/microorganisms12081655 (PMC11356560; doi:10.3390/microorganisms12081655)
Supplement: Supplementary file 1 [file microorganisms-12-01655-s001.zip]

Archive with 1 entries (1 files):
- microorganisms-3122700-supplementary.pdf
